# Supplementary material for: Predicting difficult airway intubation in thyroid surgery using multiple machine learning and deep learning algorithms
Source: Front Public Health. 2022 Aug 10;10:937471. doi: 10.3389/fpubh.2022.937471 (PMC9399522; doi:10.3389/fpubh.2022.937471)
Supplement: Supplementary file 9 [file Data_Sheet_2.CSV]

Age	Sex	Weight	Height	BMI	PAT	AP MOUTH	Mallamp	Neck mov	Prognat	Past DI	Goiter Med	Trach DEV RX	Goiter Circ	TMD	NC/TMD	El-GANZURI	DTI
51.0	1.0	59.0	153.0	0.0	0.0	0.0	0.0	0.0	0.0	0.0	0.0	0.0	38.0	0.0	1.0	0.0	0.0
51.0	1.0	74.0	174.0	0.0	1.0	0.0	1.0	1.0	0.0	0.0	0.0	0.0	41.0	0.0	1.0	0.0	1.0
74.0	0.0	102.0	179.0	1.0	1.0	0.0	1.0	0.0	0.0	0.0	0.0	1.0	46.5	0.0	0.0	0.0	0.0
53.0	1.0	60.0	163.0	0.0	0.0	0.0	0.0	0.0	0.0	0.0	0.0	1.0	33.0	0.0	1.0	0.0	0.0
65.0	1.0	65.0	163.0	0.0	1.0	0.0	0.0	1.0	0.0	0.0	0.0	0.0	35.0	1.0	1.0	0.0	0.0
59.0	1.0	62.0	171.0	0.0	0.0	0.0	0.0	1.0	0.0	0.0	0.0	0.0	34.0	0.0	0.0	0.0	0.0
57.0	1.0	59.0	155.0	0.0	0.0	0.0	0.0	0.0	0.0	0.0	0.0	0.0	32.0	0.0	0.0	0.0	0.0
22.0	1.0	47.0	163.0	0.0	1.0	0.0	0.0	0.0	0.0	0.0	0.0	0.0	31.0	0.0	0.0	0.0	0.0
41.0	1.0	88.0	176.0	0.0	1.0	0.0	0.0	0.0	0.0	0.0	0.0	0.0	36.0	0.0	0.0	0.0	0.0
59.0	1.0	54.0	165.0	0.0	1.0	0.0	0.0	0.0	0.0	0.0	0.0	0.0	34.0	0.0	0.0	0.0	0.0
50.0	1.0	70.0	160.0	0.0	0.0	1.0	1.0	0.0	0.0	0.0	0.0	0.0	41.0	1.0	1.0	1.0	1.0
59.0	0.0	111.0	189.0	1.0	0.0	0.0	0.0	0.0	0.0	0.0	0.0	0.0	44.0	0.0	1.0	0.0	0.0
56.0	1.0	60.0	165.0	0.0	0.0	0.0	0.0	1.0	0.0	0.0	0.0	0.0	36.0	1.0	1.0	0.0	0.0
39.0	1.0	72.0	175.0	0.0	1.0	0.0	0.0	0.0	0.0	0.0	0.0	0.0	35.0	1.0	1.0	0.0	0.0
54.0	1.0	62.0	160.0	0.0	0.0	0.0	0.0	0.0	0.0	0.0	0.0	1.0	38.0	1.0	1.0	0.0	0.0
46.0	1.0	73.0	173.0	0.0	1.0	0.0	0.0	0.0	0.0	0.0	0.0	0.0	35.0	1.0	1.0	0.0	0.0
26.0	0.0	67.0	158.0	0.0	0.0	0.0	0.0	0.0	1.0	0.0	0.0	0.0	40.0	0.0	1.0	0.0	0.0
69.0	0.0	66.0	170.0	0.0	0.0	0.0	0.0	1.0	0.0	0.0	0.0	0.0	39.0	0.0	0.0	0.0	0.0
45.0	1.0	70.0	172.0	0.0	0.0	0.0	1.0	0.0	0.0	0.0	0.0	1.0	38.0	0.0	1.0	0.0	0.0
66.0	1.0	70.0	174.0	0.0	0.0	0.0	0.0	0.0	0.0	0.0	0.0	1.0	36.0	0.0	1.0	0.0	0.0
47.0	1.0	89.0	162.0	1.0	0.0	0.0	0.0	1.0	0.0	0.0	0.0	0.0	37.0	1.0	1.0	0.0	0.0
35.0	1.0	71.0	168.0	0.0	0.0	0.0	0.0	0.0	0.0	0.0	0.0	0.0	31.0	0.0	0.0	0.0	0.0
51.0	1.0	51.0	159.0	0.0	0.0	0.0	0.0	0.0	0.0	0.0	0.0	0.0	31.0	1.0	1.0	0.0	0.0
50.0	1.0	59.0	155.0	0.0	0.0	0.0	0.0	0.0	0.0	0.0	0.0	0.0	30.0	0.0	1.0	0.0	0.0
55.0	1.0	73.0	158.0	0.0	0.0	0.0	0.0	1.0	0.0	0.0	0.0	0.0	27.0	1.0	1.0	0.0	0.0
56.0	1.0	64.0	158.0	0.0	0.0	1.0	1.0	1.0	0.0	0.0	0.0	0.0	33.0	1.0	1.0	1.0	0.0
28.0	1.0	80.0	165.0	0.0	0.0	1.0	0.0	0.0	0.0	0.0	0.0	0.0	35.0	1.0	1.0	1.0	0.0
36.0	0.0	87.0	187.0	0.0	1.0	0.0	0.0	1.0	0.0	0.0	1.0	1.0	44.5	0.0	0.0	0.0	0.0
27.0	1.0	67.0	158.0	0.0	0.0	0.0	0.0	0.0	0.0	0.0	0.0	0.0	33.0	0.0	0.0	0.0	0.0
52.0	0.0	88.0	176.0	0.0	0.0	0.0	0.0	0.0	0.0	0.0	0.0	0.0	46.0	0.0	0.0	0.0	1.0
42.0	1.0	60.0	160.0	0.0	0.0	0.0	0.0	0.0	0.0	0.0	0.0	0.0	37.5	0.0	0.0	0.0	0.0
40.0	1.0	62.0	180.0	0.0	0.0	0.0	0.0	0.0	0.0	0.0	0.0	0.0	62.0	0.0	0.0	0.0	0.0
42.0	1.0	60.0	159.0	0.0	1.0	0.0	0.0	0.0	0.0	0.0	0.0	1.0	40.0	0.0	1.0	0.0	0.0
60.0	1.0	57.0	172.0	0.0	0.0	0.0	0.0	0.0	0.0	0.0	0.0	1.0	35.0	0.0	0.0	0.0	0.0
38.0	0.0	70.0	173.0	0.0	1.0	0.0	0.0	0.0	0.0	0.0	0.0	0.0	38.0	0.0	0.0	0.0	0.0
40.0	1.0	62.0	160.0	0.0	0.0	0.0	1.0	0.0	0.0	0.0	0.0	0.0	38.0	0.0	1.0	0.0	0.0
47.0	1.0	75.0	163.0	0.0	0.0	0.0	0.0	0.0	0.0	0.0	0.0	1.0	37.0	0.0	1.0	0.0	0.0
81.0	1.0	50.0	163.0	0.0	1.0	0.0	0.0	0.0	0.0	0.0	0.0	1.0	37.0	1.0	1.0	0.0	0.0
28.0	1.0	79.0	169.0	0.0	1.0	0.0	0.0	0.0	0.0	0.0	0.0	0.0	33.0	0.0	0.0	0.0	1.0
49.0	1.0	56.0	162.0	0.0	0.0	0.0	0.0	1.0	0.0	0.0	0.0	1.0	32.0	0.0	0.0	0.0	0.0
47.0	1.0	67.0	170.0	0.0	0.0	0.0	0.0	0.0	0.0	0.0	0.0	1.0	37.0	0.0	1.0	0.0	0.0
72.0	0.0	99.0	190.0	0.0	1.0	0.0	0.0	0.0	0.0	0.0	0.0	1.0	43.0	0.0	1.0	0.0	0.0
69.0	0.0	92.0	180.0	0.0	1.0	0.0	0.0	1.0	0.0	0.0	0.0	0.0	42.0	0.0	1.0	0.0	1.0
61.0	1.0	67.0	170.0	0.0	0.0	0.0	0.0	0.0	0.0	0.0	0.0	0.0	33.0	0.0	1.0	0.0	0.0
71.0	1.0	78.0	180.0	0.0	1.0	0.0	0.0	0.0	0.0	0.0	0.0	0.0	33.0	1.0	1.0	0.0	0.0
71.0	1.0	60.0	162.0	0.0	0.0	0.0	1.0	0.0	0.0	0.0	0.0	1.0	44.5	0.0	1.0	0.0	0.0
34.0	0.0	70.0	175.0	0.0	0.0	0.0	0.0	0.0	0.0	0.0	0.0	0.0	40.5	0.0	0.0	0.0	0.0
42.0	1.0	64.0	170.0	0.0	1.0	0.0	0.0	0.0	0.0	0.0	0.0	0.0	35.0	1.0	1.0	0.0	0.0
66.0	1.0	70.0	160.0	0.0	0.0	1.0	1.0	1.0	0.0	0.0	0.0	0.0	30.0	1.0	1.0	1.0	0.0
59.0	0.0	88.0	172.0	1.0	1.0	0.0	0.0	0.0	0.0	0.0	0.0	0.0	40.0	0.0	0.0	0.0	0.0
61.0	1.0	80.0	170.0	0.0	0.0	0.0	1.0	1.0	0.0	0.0	0.0	0.0	45.0	1.0	1.0	1.0	1.0
48.0	1.0	70.0	164.0	0.0	0.0	1.0	1.0	1.0	0.0	0.0	0.0	0.0	36.0	1.0	1.0	1.0	0.0
75.0	1.0	56.0	158.0	0.0	0.0	0.0	0.0	0.0	0.0	0.0	1.0	1.0	38.0	0.0	1.0	0.0	0.0
68.0	1.0	69.0	160.0	0.0	0.0	0.0	0.0	1.0	0.0	0.0	0.0	1.0	46.0	0.0	1.0	0.0	0.0
55.0	1.0	65.0	160.0	0.0	1.0	1.0	0.0	1.0	0.0	0.0	0.0	0.0	35.0	1.0	1.0	1.0	0.0
37.0	1.0	96.0	169.0	1.0	0.0	0.0	0.0	0.0	0.0	0.0	0.0	0.0	40.0	0.0	1.0	0.0	0.0
62.0	1.0	90.0	168.0	1.0	0.0	0.0	0.0	1.0	0.0	0.0	0.0	0.0	40.0	0.0	0.0	0.0	0.0
37.0	1.0	115.0	180.0	1.0	0.0	0.0	0.0	0.0	1.0	0.0	0.0	0.0	36.5	0.0	0.0	1.0	0.0
20.0	1.0	78.0	172.0	0.0	0.0	0.0	0.0	0.0	0.0	0.0	0.0	0.0	35.0	0.0	1.0	0.0	0.0
51.0	0.0	75.0	183.0	0.0	1.0	0.0	0.0	0.0	0.0	0.0	0.0	0.0	37.0	0.0	1.0	0.0	0.0
43.0	1.0	64.0	160.0	0.0	0.0	1.0	0.0	0.0	0.0	0.0	0.0	1.0	34.0	0.0	0.0	0.0	0.0
72.0	1.0	54.0	158.0	0.0	0.0	0.0	0.0	0.0	0.0	0.0	1.0	1.0	34.0	0.0	0.0	0.0	0.0
46.0	1.0	50.0	165.0	0.0	1.0	0.0	0.0	0.0	0.0	0.0	0.0	0.0	32.0	0.0	0.0	0.0	0.0
59.0	1.0	85.0	175.0	0.0	0.0	0.0	0.0	0.0	0.0	0.0	1.0	0.0	36.0	0.0	1.0	0.0	1.0
41.0	1.0	73.0	172.0	0.0	0.0	0.0	0.0	0.0	0.0	0.0	0.0	1.0	41.0	0.0	1.0	0.0	0.0
43.0	1.0	60.0	160.0	0.0	0.0	0.0	0.0	0.0	0.0	0.0	0.0	0.0	38.0	0.0	0.0	0.0	0.0
56.0	1.0	70.0	157.0	0.0	0.0	0.0	0.0	0.0	1.0	0.0	0.0	0.0	35.0	0.0	0.0	0.0	0.0
56.0	0.0	86.0	174.0	0.0	0.0	0.0	0.0	0.0	0.0	0.0	0.0	0.0	43.0	0.0	0.0	0.0	0.0
33.0	1.0	70.0	168.0	0.0	0.0	0.0	0.0	0.0	0.0	0.0	0.0	0.0	28.0	0.0	0.0	0.0	0.0
27.0	1.0	57.0	165.0	0.0	1.0	0.0	0.0	0.0	0.0	0.0	0.0	0.0	32.0	0.0	0.0	0.0	0.0
78.0	0.0	85.0	172.0	0.0	1.0	0.0	0.0	1.0	0.0	0.0	0.0	0.0	39.0	0.0	1.0	0.0	0.0
57.0	1.0	52.0	160.0	0.0	1.0	0.0	0.0	0.0	0.0	0.0	0.0	0.0	33.5	0.0	0.0	0.0	0.0
71.0	0.0	70.0	170.0	0.0	0.0	0.0	0.0	0.0	0.0	0.0	1.0	1.0	36.0	0.0	1.0	0.0	0.0
43.0	0.0	70.0	172.0	0.0	0.0	0.0	1.0	0.0	0.0	0.0	0.0	0.0	39.0	0.0	0.0	0.0	0.0
63.0	1.0	61.0	160.0	0.0	1.0	0.0	0.0	0.0	0.0	0.0	0.0	0.0	35.0	1.0	1.0	0.0	0.0
56.0	1.0	96.0	178.0	1.0	0.0	0.0	0.0	0.0	0.0	0.0	0.0	0.0	38.0	0.0	1.0	0.0	0.0
62.0	0.0	80.0	175.0	0.0	0.0	0.0	0.0	0.0	1.0	0.0	1.0	0.0	41.5	0.0	0.0	0.0	0.0
57.0	1.0	59.0	167.0	0.0	0.0	0.0	0.0	0.0	0.0	0.0	0.0	0.0	34.0	0.0	0.0	0.0	0.0
37.0	1.0	53.0	163.0	0.0	0.0	1.0	0.0	0.0	0.0	0.0	0.0	0.0	33.0	0.0	0.0	0.0	0.0
52.0	1.0	79.0	176.0	0.0	0.0	1.0	0.0	0.0	0.0	0.0	1.0	1.0	37.5	0.0	1.0	0.0	0.0
57.0	1.0	71.0	165.0	0.0	0.0	0.0	0.0	0.0	0.0	0.0	0.0	0.0	37.0	0.0	0.0	0.0	0.0
45.0	1.0	70.0	150.0	1.0	0.0	1.0	1.0	1.0	0.0	0.0	1.0	1.0	41.0	1.0	1.0	1.0	1.0
57.0	0.0	85.0	180.0	0.0	0.0	0.0	0.0	0.0	0.0	0.0	0.0	0.0	46.0	0.0	1.0	0.0	0.0
69.0	1.0	57.0	158.0	0.0	0.0	0.0	1.0	0.0	0.0	0.0	0.0	1.0	35.0	0.0	1.0	0.0	0.0
36.0	1.0	92.0	165.0	1.0	0.0	0.0	0.0	0.0	0.0	0.0	0.0	0.0	38.0	0.0	1.0	0.0	0.0
65.0	1.0	53.0	156.0	0.0	0.0	0.0	0.0	0.0	0.0	0.0	0.0	0.0	34.0	1.0	1.0	0.0	0.0
38.0	1.0	84.0	163.0	1.0	0.0	0.0	0.0	0.0	0.0	0.0	0.0	0.0	36.0	1.0	1.0	0.0	0.0
64.0	1.0	74.0	165.0	0.0	1.0	0.0	0.0	1.0	0.0	0.0	0.0	1.0	37.0	0.0	1.0	0.0	0.0
70.0	0.0	93.0	184.0	0.0	0.0	0.0	0.0	0.0	0.0	0.0	1.0	0.0	40.0	0.0	1.0	0.0	0.0
53.0	1.0	71.0	163.0	0.0	0.0	0.0	0.0	0.0	0.0	0.0	0.0	0.0	37.5	0.0	0.0	0.0	0.0
46.0	1.0	66.0	158.0	0.0	0.0	1.0	1.0	0.0	0.0	0.0	0.0	0.0	37.5	0.0	1.0	0.0	0.0
74.0	0.0	74.0	178.0	0.0	1.0	0.0	1.0	0.0	0.0	0.0	0.0	0.0	47.0	0.0	1.0	0.0	0.0
58.0	1.0	59.0	157.0	0.0	0.0	0.0	0.0	0.0	1.0	0.0	0.0	0.0	36.5	0.0	0.0	0.0	0.0
28.0	1.0	66.0	164.0	0.0	0.0	0.0	0.0	0.0	0.0	0.0	0.0	0.0	33.0	0.0	0.0	0.0	0.0
45.0	0.0	90.0	178.0	0.0	1.0	0.0	0.0	0.0	0.0	0.0	0.0	0.0	22.0	1.0	0.0	0.0	0.0
60.0	1.0	84.0	163.0	1.0	0.0	0.0	0.0	0.0	1.0	0.0	1.0	0.0	41.0	0.0	0.0	0.0	0.0
57.0	1.0	63.0	171.0	0.0	0.0	0.0	0.0	0.0	0.0	0.0	1.0	1.0	36.0	0.0	1.0	0.0	0.0
43.0	1.0	60.0	164.0	0.0	0.0	0.0	0.0	1.0	0.0	0.0	0.0	0.0	33.0	0.0	0.0	0.0	0.0
64.0	1.0	70.0	155.0	0.0	0.0	0.0	0.0	1.0	0.0	0.0	0.0	1.0	36.0	0.0	0.0	0.0	0.0
40.0	1.0	64.0	167.0	0.0	1.0	1.0	0.0	0.0	0.0	0.0	0.0	0.0	41.0	0.0	1.0	0.0	0.0
42.0	1.0	64.0	148.0	0.0	0.0	1.0	1.0	0.0	1.0	0.0	0.0	0.0	33.0	0.0	1.0	1.0	0.0
49.0	1.0	46.0	150.0	0.0	0.0	0.0	0.0	0.0	0.0	0.0	0.0	1.0	31.0	0.0	0.0	0.0	0.0
25.0	1.0	65.0	155.0	0.0	1.0	0.0	0.0	0.0	0.0	0.0	0.0	0.0	32.0	0.0	1.0	0.0	0.0
50.0	1.0	82.0	168.0	0.0	1.0	0.0	0.0	0.0	0.0	0.0	0.0	0.0	39.0	0.0	1.0	0.0	0.0
67.0	1.0	69.0	170.0	0.0	0.0	0.0	0.0	0.0	0.0	0.0	0.0	0.0	38.5	0.0	0.0	0.0	0.0
55.0	0.0	85.0	182.0	0.0	0.0	0.0	0.0	0.0	0.0	0.0	0.0	0.0	41.0	0.0	1.0	0.0	0.0
70.0	1.0	55.0	159.0	0.0	1.0	0.0	0.0	0.0	0.0	0.0	0.0	0.0	35.0	1.0	1.0	0.0	0.0
70.0	1.0	80.0	167.0	0.0	1.0	1.0	0.0	1.0	0.0	0.0	0.0	0.0	43.0	0.0	1.0	0.0	0.0
46.0	1.0	65.0	164.0	0.0	0.0	0.0	0.0	0.0	0.0	0.0	0.0	0.0	33.0	0.0	0.0	0.0	0.0
25.0	1.0	67.0	167.0	0.0	0.0	0.0	0.0	0.0	1.0	0.0	0.0	0.0	33.0	0.0	0.0	0.0	0.0
21.0	1.0	58.0	175.0	0.0	0.0	0.0	0.0	0.0	0.0	0.0	0.0	0.0	31.0	0.0	0.0	0.0	0.0
54.0	1.0	75.0	160.0	0.0	0.0	0.0	1.0	1.0	1.0	0.0	0.0	0.0	39.0	0.0	1.0	1.0	0.0
77.0	1.0	60.0	160.0	0.0	0.0	1.0	1.0	1.0	0.0	0.0	0.0	0.0	40.0	1.0	1.0	1.0	0.0
79.0	0.0	76.0	169.0	0.0	1.0	0.0	0.0	0.0	0.0	0.0	1.0	1.0	43.0	1.0	1.0	0.0	0.0
54.0	1.0	58.0	170.0	0.0	0.0	0.0	0.0	0.0	0.0	0.0	0.0	0.0	33.0	0.0	0.0	0.0	0.0
40.0	0.0	75.0	172.0	0.0	0.0	0.0	0.0	0.0	0.0	0.0	0.0	0.0	42.0	0.0	1.0	0.0	1.0
41.0	1.0	53.0	153.0	0.0	1.0	0.0	0.0	0.0	0.0	0.0	0.0	0.0	32.0	0.0	1.0	0.0	0.0
65.0	1.0	66.0	178.0	0.0	0.0	0.0	0.0	0.0	0.0	0.0	1.0	1.0	41.0	0.0	0.0	0.0	0.0
45.0	0.0	85.0	185.0	0.0	1.0	0.0	0.0	0.0	0.0	0.0	0.0	0.0	40.5	0.0	0.0	0.0	0.0
40.0	1.0	63.0	177.0	0.0	0.0	0.0	0.0	0.0	0.0	0.0	0.0	1.0	37.0	0.0	0.0	0.0	0.0
49.0	0.0	76.0	181.0	0.0	0.0	1.0	0.0	1.0	1.0	0.0	0.0	0.0	45.0	0.0	1.0	1.0	0.0
67.0	1.0	69.0	161.0	0.0	1.0	0.0	0.0	0.0	0.0	0.0	0.0	0.0	42.0	0.0	1.0	0.0	0.0
57.0	1.0	54.0	159.0	0.0	0.0	1.0	1.0	0.0	0.0	0.0	0.0	0.0	31.5	0.0	0.0	0.0	0.0
48.0	1.0	68.0	170.0	0.0	0.0	0.0	0.0	0.0	0.0	0.0	0.0	1.0	34.0	0.0	0.0	0.0	0.0
46.0	1.0	58.0	169.0	0.0	1.0	0.0	0.0	0.0	0.0	0.0	0.0	0.0	34.0	0.0	1.0	0.0	0.0
59.0	1.0	56.0	164.0	0.0	0.0	0.0	0.0	1.0	0.0	0.0	1.0	0.0	34.0	0.0	1.0	0.0	0.0
37.0	1.0	78.0	170.0	0.0	0.0	0.0	0.0	0.0	0.0	0.0	0.0	0.0	35.0	1.0	1.0	0.0	0.0
30.0	1.0	60.0	162.0	0.0	0.0	0.0	0.0	0.0	0.0	0.0	0.0	0.0	35.5	0.0	0.0	0.0	0.0
74.0	0.0	80.0	180.0	0.0	0.0	0.0	0.0	0.0	0.0	0.0	0.0	0.0	37.0	0.0	1.0	0.0	0.0
28.0	0.0	78.0	187.0	0.0	1.0	0.0	0.0	0.0	0.0	0.0	0.0	0.0	39.0	0.0	0.0	0.0	0.0
47.0	1.0	63.0	167.0	0.0	1.0	0.0	0.0	0.0	0.0	0.0	0.0	0.0	33.0	0.0	0.0	0.0	0.0
39.0	0.0	86.0	184.0	0.0	1.0	0.0	0.0	0.0	0.0	0.0	0.0	0.0	40.0	0.0	0.0	0.0	0.0
66.0	1.0	60.0	160.0	0.0	0.0	0.0	0.0	0.0	0.0	0.0	0.0	0.0	35.0	1.0	1.0	0.0	0.0
29.0	1.0	69.0	161.0	0.0	0.0	0.0	0.0	0.0	0.0	0.0	0.0	0.0	35.0	0.0	0.0	0.0	0.0
21.0	1.0	58.0	175.0	0.0	0.0	0.0	0.0	0.0	0.0	0.0	0.0	0.0	31.0	0.0	0.0	0.0	0.0
44.0	1.0	80.0	182.0	0.0	1.0	0.0	0.0	0.0	0.0	0.0	0.0	0.0	32.0	0.0	0.0	0.0	0.0
39.0	1.0	51.0	160.0	0.0	0.0	0.0	0.0	0.0	0.0	0.0	0.0	0.0	32.0	1.0	1.0	0.0	0.0
31.0	1.0	75.0	167.0	0.0	0.0	0.0	0.0	0.0	0.0	0.0	0.0	0.0	36.5	0.0	0.0	0.0	0.0
66.0	1.0	57.0	160.0	0.0	0.0	0.0	0.0	0.0	0.0	0.0	0.0	0.0	34.0	1.0	1.0	0.0	0.0
58.0	1.0	73.0	159.0	0.0	0.0	0.0	0.0	0.0	0.0	0.0	0.0	1.0	41.0	0.0	1.0	0.0	0.0
21.0	1.0	95.0	173.0	1.0	0.0	0.0	0.0	0.0	0.0	0.0	0.0	0.0	41.0	0.0	1.0	0.0	1.0
54.0	0.0	70.0	173.0	0.0	0.0	0.0	0.0	0.0	0.0	0.0	0.0	0.0	45.0	0.0	1.0	0.0	0.0
51.0	1.0	65.0	173.0	0.0	0.0	0.0	0.0	0.0	0.0	0.0	0.0	0.0	36.0	0.0	1.0	0.0	0.0
36.0	1.0	65.0	165.0	0.0	0.0	0.0	0.0	0.0	0.0	0.0	0.0	1.0	35.0	0.0	0.0	0.0	1.0
55.0	1.0	59.0	164.0	0.0	0.0	0.0	0.0	0.0	0.0	0.0	0.0	0.0	39.0	0.0	1.0	0.0	0.0
68.0	1.0	90.0	167.0	1.0	0.0	0.0	0.0	0.0	0.0	0.0	0.0	0.0	40.0	0.0	1.0	0.0	0.0
68.0	1.0	71.0	165.0	0.0	0.0	0.0	0.0	0.0	0.0	0.0	0.0	0.0	35.0	0.0	0.0	0.0	0.0
75.0	1.0	52.0	151.0	0.0	0.0	1.0	0.0	1.0	0.0	0.0	0.0	0.0	39.0	1.0	1.0	1.0	0.0
57.0	1.0	67.0	164.0	0.0	1.0	0.0	0.0	0.0	0.0	0.0	0.0	1.0	41.0	0.0	1.0	0.0	1.0
69.0	0.0	90.0	172.0	1.0	0.0	0.0	0.0	0.0	1.0	0.0	0.0	0.0	45.5	0.0	1.0	0.0	0.0
60.0	1.0	92.0	180.0	0.0	0.0	0.0	0.0	0.0	0.0	0.0	0.0	0.0	40.0	0.0	1.0	0.0	0.0
70.0	1.0	68.0	168.0	0.0	1.0	0.0	0.0	1.0	1.0	0.0	0.0	0.0	38.0	1.0	1.0	1.0	0.0
51.0	0.0	74.0	173.0	0.0	0.0	0.0	0.0	0.0	0.0	0.0	0.0	0.0	40.0	0.0	1.0	0.0	0.0
76.0	0.0	91.0	168.0	1.0	0.0	0.0	0.0	1.0	0.0	0.0	0.0	0.0	46.0	0.0	1.0	0.0	0.0
40.0	1.0	50.0	170.0	0.0	0.0	0.0	1.0	0.0	1.0	0.0	0.0	0.0	32.0	0.0	0.0	0.0	0.0
45.0	1.0	70.0	164.0	0.0	1.0	0.0	0.0	0.0	0.0	0.0	0.0	0.0	32.0	0.0	1.0	0.0	0.0
62.0	1.0	45.0	150.0	0.0	0.0	0.0	0.0	0.0	0.0	0.0	0.0	1.0	33.0	0.0	0.0	0.0	0.0
58.0	1.0	81.0	165.0	1.0	0.0	0.0	0.0	0.0	0.0	0.0	1.0	1.0	40.0	0.0	1.0	0.0	0.0
49.0	1.0	75.0	152.0	1.0	1.0	1.0	0.0	0.0	0.0	0.0	0.0	0.0	40.0	0.0	0.0	0.0	1.0
81.0	1.0	65.0	160.0	0.0	0.0	0.0	0.0	1.0	0.0	0.0	1.0	1.0	39.0	1.0	1.0	0.0	0.0
77.0	1.0	60.0	160.0	0.0	0.0	1.0	1.0	1.0	0.0	0.0	0.0	0.0	40.0	1.0	1.0	1.0	0.0
36.0	1.0	60.0	167.0	0.0	1.0	0.0	0.0	0.0	0.0	0.0	0.0	0.0	34.0	0.0	0.0	0.0	0.0
45.0	1.0	71.0	168.0	0.0	0.0	0.0	0.0	0.0	0.0	0.0	0.0	0.0	32.5	0.0	1.0	0.0	0.0
52.0	0.0	80.0	184.0	0.0	1.0	0.0	1.0	0.0	0.0	0.0	0.0	0.0	40.0	0.0	0.0	0.0	0.0
57.0	1.0	58.0	167.0	0.0	0.0	0.0	0.0	0.0	0.0	0.0	0.0	0.0	34.0	0.0	0.0	0.0	0.0
52.0	0.0	95.0	173.0	1.0	0.0	0.0	0.0	0.0	0.0	0.0	0.0	0.0	43.0	0.0	0.0	0.0	0.0
41.0	1.0	88.0	176.0	0.0	1.0	0.0	0.0	0.0	0.0	0.0	0.0	0.0	36.0	0.0	0.0	0.0	0.0
81.0	1.0	52.0	160.0	0.0	0.0	1.0	0.0	0.0	0.0	0.0	0.0	0.0	37.0	0.0	1.0	0.0	0.0
55.0	1.0	74.0	169.0	0.0	0.0	1.0	1.0	0.0	1.0	1.0	0.0	0.0	35.0	1.0	1.0	1.0	1.0
76.0	1.0	55.0	160.0	0.0	0.0	0.0	0.0	1.0	0.0	0.0	1.0	0.0	43.0	1.0	1.0	0.0	0.0
47.0	0.0	89.0	173.0	1.0	0.0	0.0	0.0	0.0	0.0	0.0	0.0	0.0	42.0	1.0	1.0	0.0	1.0
66.0	1.0	90.0	161.0	1.0	1.0	0.0	0.0	1.0	0.0	0.0	0.0	1.0	37.5	0.0	1.0	0.0	0.0
62.0	1.0	57.0	160.0	0.0	0.0	0.0	0.0	0.0	0.0	0.0	0.0	0.0	31.0	1.0	1.0	0.0	0.0
64.0	1.0	66.0	165.0	0.0	1.0	0.0	0.0	0.0	0.0	0.0	0.0	0.0	36.0	0.0	0.0	0.0	0.0
49.0	0.0	90.0	185.0	0.0	0.0	0.0	0.0	0.0	0.0	0.0	1.0	1.0	45.0	1.0	1.0	0.0	1.0
51.0	1.0	85.0	173.0	0.0	0.0	0.0	0.0	1.0	0.0	0.0	0.0	0.0	39.0	1.0	1.0	1.0	0.0
42.0	1.0	65.0	165.0	0.0	0.0	0.0	0.0	0.0	0.0	0.0	0.0	0.0	35.0	0.0	1.0	0.0	0.0
36.0	1.0	62.0	150.0	0.0	1.0	0.0	0.0	0.0	0.0	0.0	0.0	1.0	33.0	0.0	1.0	0.0	0.0
43.0	1.0	53.0	165.0	0.0	0.0	0.0	0.0	1.0	0.0	0.0	0.0	0.0	31.0	0.0	0.0	0.0	0.0
40.0	1.0	86.0	168.0	1.0	0.0	0.0	0.0	1.0	0.0	0.0	0.0	0.0	42.0	1.0	1.0	0.0	0.0
53.0	1.0	60.0	170.0	0.0	0.0	0.0	0.0	0.0	0.0	0.0	0.0	1.0	34.0	0.0	0.0	0.0	0.0
67.0	1.0	66.0	158.0	0.0	0.0	1.0	1.0	0.0	0.0	0.0	0.0	0.0	37.5	0.0	1.0	0.0	0.0
73.0	0.0	73.0	176.0	0.0	1.0	0.0	1.0	1.0	0.0	0.0	0.0	0.0	44.0	0.0	1.0	0.0	1.0
76.0	1.0	62.0	165.0	0.0	0.0	0.0	0.0	0.0	0.0	0.0	0.0	1.0	44.0	0.0	0.0	0.0	0.0
56.0	1.0	68.0	158.0	0.0	0.0	0.0	0.0	0.0	1.0	0.0	0.0	0.0	40.0	1.0	1.0	1.0	0.0
60.0	1.0	72.0	168.0	0.0	0.0	0.0	0.0	0.0	0.0	0.0	0.0	1.0	38.0	0.0	0.0	0.0	0.0
71.0	1.0	69.0	163.0	0.0	0.0	0.0	0.0	0.0	0.0	0.0	0.0	0.0	39.5	0.0	1.0	0.0	0.0
68.0	1.0	65.0	150.0	0.0	0.0	0.0	1.0	0.0	0.0	0.0	0.0	0.0	35.0	0.0	1.0	0.0	0.0
43.0	1.0	54.0	165.0	0.0	0.0	0.0	0.0	0.0	0.0	0.0	0.0	0.0	34.5	0.0	0.0	0.0	0.0
28.0	1.0	62.0	153.0	0.0	0.0	0.0	0.0	0.0	0.0	0.0	0.0	0.0	37.0	0.0	1.0	0.0	0.0
53.0	1.0	85.0	164.0	1.0	0.0	0.0	0.0	0.0	0.0	0.0	0.0	0.0	42.0	0.0	1.0	0.0	0.0
61.0	1.0	72.0	155.0	0.0	0.0	0.0	0.0	0.0	1.0	0.0	0.0	0.0	41.0	0.0	1.0	0.0	1.0
77.0	1.0	63.0	164.0	0.0	0.0	0.0	0.0	0.0	0.0	0.0	0.0	0.0	38.0	0.0	1.0	0.0	0.0
65.0	0.0	70.0	170.0	0.0	0.0	0.0	0.0	0.0	0.0	0.0	1.0	0.0	44.0	0.0	0.0	0.0	0.0
53.0	1.0	79.0	162.0	1.0	1.0	0.0	0.0	0.0	0.0	0.0	0.0	0.0	38.0	0.0	1.0	0.0	0.0
41.0	1.0	55.0	165.0	0.0	0.0	0.0	0.0	0.0	0.0	0.0	0.0	0.0	31.0	0.0	0.0	0.0	0.0
62.0	1.0	58.0	158.0	0.0	0.0	1.0	0.0	0.0	0.0	0.0	0.0	0.0	34.0	0.0	1.0	0.0	0.0
54.0	1.0	82.0	160.0	1.0	0.0	0.0	0.0	0.0	0.0	0.0	0.0	0.0	39.5	0.0	0.0	0.0	0.0
60.0	1.0	75.0	173.0	0.0	0.0	0.0	0.0	0.0	0.0	0.0	1.0	0.0	40.0	1.0	1.0	0.0	1.0
68.0	1.0	80.0	155.0	1.0	0.0	0.0	0.0	0.0	0.0	0.0	0.0	0.0	40.0	0.0	0.0	0.0	0.0
51.0	1.0	82.0	164.0	1.0	0.0	0.0	1.0	1.0	0.0	0.0	0.0	0.0	39.5	0.0	0.0	0.0	0.0
26.0	1.0	47.0	153.0	0.0	0.0	0.0	0.0	0.0	0.0	0.0	0.0	0.0	35.0	0.0	1.0	0.0	0.0
60.0	0.0	82.0	171.0	0.0	0.0	0.0	0.0	0.0	0.0	0.0	0.0	1.0	34.0	1.0	1.0	0.0	0.0
49.0	1.0	60.0	159.0	0.0	0.0	0.0	0.0	0.0	0.0	0.0	0.0	0.0	36.5	0.0	0.0	0.0	0.0
45.0	1.0	125.0	178.0	1.0	0.0	0.0	0.0	0.0	0.0	0.0	0.0	1.0	40.0	0.0	1.0	1.0	0.0
33.0	1.0	60.0	167.0	0.0	0.0	0.0	0.0	0.0	0.0	0.0	0.0	0.0	36.0	0.0	0.0	0.0	0.0
47.0	1.0	52.0	154.0	0.0	0.0	0.0	0.0	0.0	0.0	0.0	0.0	0.0	34.0	0.0	1.0	0.0	0.0
36.0	1.0	62.0	150.0	0.0	1.0	0.0	0.0	0.0	0.0	0.0	0.0	1.0	34.0	1.0	1.0	0.0	0.0
59.0	1.0	90.0	164.0	1.0	0.0	0.0	1.0	1.0	1.0	0.0	1.0	1.0	46.0	0.0	1.0	1.0	0.0
75.0	1.0	70.0	157.0	0.0	0.0	0.0	0.0	0.0	0.0	0.0	1.0	0.0	39.5	0.0	0.0	0.0	0.0
82.0	1.0	60.0	170.0	0.0	1.0	0.0	0.0	0.0	0.0	0.0	1.0	1.0	35.0	1.0	1.0	0.0	0.0
59.0	1.0	64.0	165.0	0.0	0.0	0.0	0.0	0.0	0.0	0.0	0.0	0.0	34.0	0.0	1.0	0.0	0.0
78.0	1.0	80.0	165.0	0.0	0.0	0.0	0.0	0.0	0.0	0.0	0.0	0.0	38.0	0.0	1.0	0.0	0.0
54.0	1.0	70.0	170.0	0.0	0.0	1.0	1.0	0.0	0.0	0.0	0.0	0.0	40.0	1.0	1.0	0.0	1.0
47.0	1.0	60.0	160.0	0.0	0.0	0.0	0.0	0.0	0.0	0.0	0.0	0.0	32.0	0.0	0.0	0.0	0.0
56.0	1.0	68.0	162.0	0.0	0.0	0.0	0.0	0.0	0.0	0.0	0.0	0.0	34.5	0.0	1.0	0.0	0.0
65.0	1.0	63.0	155.0	0.0	1.0	0.0	0.0	0.0	0.0	0.0	0.0	0.0	34.0	0.0	1.0	0.0	0.0
74.0	1.0	60.0	159.0	0.0	0.0	0.0	0.0	0.0	0.0	0.0	0.0	1.0	40.0	0.0	1.0	0.0	0.0
46.0	0.0	115.0	188.0	1.0	0.0	0.0	0.0	0.0	0.0	0.0	0.0	0.0	56.0	1.0	1.0	1.0	0.0
59.0	1.0	60.0	164.0	0.0	0.0	0.0	1.0	0.0	0.0	0.0	0.0	0.0	36.0	0.0	0.0	0.0	0.0
53.0	1.0	62.0	170.0	0.0	0.0	0.0	0.0	0.0	0.0	0.0	0.0	0.0	36.5	0.0	0.0	0.0	0.0
50.0	1.0	64.0	173.0	0.0	0.0	0.0	0.0	0.0	0.0	0.0	0.0	0.0	35.0	1.0	1.0	0.0	0.0
75.0	1.0	75.0	170.0	0.0	0.0	0.0	0.0	1.0	0.0	0.0	0.0	1.0	41.0	0.0	1.0	0.0	0.0
52.0	1.0	72.0	159.0	0.0	0.0	0.0	1.0	1.0	1.0	0.0	0.0	0.0	37.0	0.0	1.0	1.0	0.0
70.0	1.0	62.0	164.0	0.0	1.0	0.0	0.0	0.0	0.0	0.0	0.0	1.0	39.0	1.0	1.0	0.0	0.0
25.0	1.0	106.0	165.0	1.0	0.0	0.0	0.0	0.0	0.0	0.0	0.0	0.0	43.0	0.0	1.0	0.0	0.0
62.0	1.0	70.0	167.0	0.0	0.0	0.0	0.0	0.0	0.0	0.0	0.0	0.0	35.0	0.0	1.0	0.0	0.0
66.0	1.0	64.0	164.0	0.0	0.0	0.0	0.0	0.0	0.0	0.0	0.0	1.0	36.0	0.0	0.0	0.0	0.0
70.0	1.0	78.0	163.0	0.0	0.0	0.0	0.0	0.0	0.0	0.0	0.0	0.0	40.0	1.0	1.0	0.0	0.0
45.0	0.0	85.0	185.0	0.0	0.0	0.0	0.0	0.0	0.0	0.0	0.0	0.0	41.0	0.0	0.0	0.0	0.0
79.0	1.0	60.0	158.0	0.0	1.0	1.0	1.0	1.0	0.0	0.0	0.0	0.0	36.0	1.0	1.0	1.0	0.0
60.0	1.0	74.0	165.0	0.0	0.0	0.0	0.0	0.0	0.0	0.0	0.0	0.0	36.0	0.0	0.0	0.0	0.0
50.0	1.0	63.0	164.0	0.0	1.0	0.0	0.0	0.0	0.0	0.0	0.0	0.0	33.0	0.0	0.0	0.0	0.0
46.0	1.0	46.0	175.0	0.0	0.0	0.0	0.0	0.0	0.0	0.0	0.0	0.0	33.0	0.0	0.0	0.0	0.0
45.0	1.0	65.0	160.0	0.0	0.0	0.0	0.0	0.0	0.0	0.0	0.0	0.0	34.0	0.0	0.0	0.0	0.0
42.0	1.0	84.0	171.0	0.0	1.0	0.0	0.0	0.0	0.0	0.0	0.0	0.0	40.0	0.0	0.0	0.0	0.0
40.0	1.0	52.0	165.0	0.0	1.0	0.0	0.0	0.0	0.0	0.0	0.0	0.0	31.0	0.0	0.0	0.0	0.0
45.0	0.0	90.0	178.0	0.0	1.0	0.0	0.0	0.0	0.0	0.0	0.0	0.0	22.0	1.0	0.0	1.0	0.0
61.0	0.0	83.0	183.0	0.0	1.0	0.0	1.0	1.0	0.0	0.0	0.0	0.0	41.0	1.0	1.0	1.0	0.0
48.0	1.0	64.0	166.0	0.0	0.0	0.0	0.0	0.0	0.0	0.0	0.0	1.0	38.0	1.0	1.0	0.0	0.0
69.0	1.0	90.0	162.0	1.0	0.0	0.0	0.0	0.0	0.0	0.0	0.0	1.0	44.0	1.0	1.0	0.0	0.0
62.0	1.0	64.0	162.0	0.0	0.0	0.0	0.0	1.0	0.0	0.0	0.0	0.0	30.0	1.0	1.0	0.0	0.0
39.0	1.0	62.0	164.0	0.0	0.0	0.0	0.0	0.0	0.0	0.0	0.0	0.0	36.0	1.0	1.0	0.0	0.0
59.0	1.0	63.0	160.0	0.0	0.0	0.0	0.0	1.0	0.0	0.0	0.0	0.0	45.0	0.0	1.0	0.0	0.0
58.0	1.0	51.0	162.0	0.0	0.0	0.0	0.0	0.0	0.0	0.0	0.0	0.0	33.0	0.0	1.0	0.0	0.0
76.0	1.0	60.0	157.0	0.0	0.0	0.0	0.0	1.0	0.0	0.0	0.0	0.0	35.0	0.0	1.0	0.0	0.0
77.0	1.0	54.0	150.0	0.0	0.0	0.0	0.0	0.0	0.0	0.0	0.0	0.0	35.0	0.0	1.0	0.0	1.0
64.0	1.0	55.0	160.0	0.0	0.0	0.0	0.0	0.0	0.0	0.0	0.0	0.0	34.0	1.0	1.0	0.0	0.0
52.0	1.0	67.0	178.0	0.0	0.0	0.0	0.0	0.0	0.0	0.0	0.0	0.0	36.0	1.0	1.0	0.0	0.0
45.0	1.0	78.0	180.0	0.0	0.0	0.0	0.0	0.0	0.0	0.0	0.0	0.0	33.0	1.0	1.0	0.0	0.0
68.0	1.0	56.0	153.0	0.0	0.0	0.0	0.0	0.0	1.0	0.0	0.0	0.0	35.5	0.0	0.0	0.0	0.0
57.0	1.0	81.0	160.0	1.0	0.0	0.0	1.0	1.0	0.0	0.0	0.0	0.0	43.0	0.0	1.0	0.0	1.0
60.0	1.0	70.0	167.0	0.0	0.0	0.0	0.0	0.0	0.0	0.0	0.0	0.0	36.0	0.0	1.0	0.0	0.0
55.0	1.0	85.0	164.0	1.0	0.0	0.0	0.0	0.0	0.0	0.0	0.0	1.0	38.0	1.0	1.0	0.0	0.0
47.0	1.0	65.0	160.0	0.0	0.0	0.0	0.0	0.0	0.0	0.0	0.0	0.0	33.0	0.0	1.0	0.0	0.0
50.0	1.0	85.0	164.0	1.0	0.0	0.0	0.0	0.0	0.0	0.0	0.0	0.0	41.0	1.0	1.0	0.0	1.0
48.0	1.0	63.0	152.0	0.0	0.0	1.0	0.0	0.0	0.0	0.0	0.0	1.0	38.0	0.0	1.0	0.0	0.0
71.0	1.0	70.0	168.0	0.0	0.0	0.0	1.0	0.0	0.0	0.0	0.0	0.0	41.0	0.0	1.0	0.0	0.0
43.0	0.0	85.0	188.0	0.0	1.0	0.0	0.0	0.0	0.0	0.0	0.0	0.0	41.0	0.0	1.0	0.0	0.0
54.0	0.0	95.0	173.0	1.0	0.0	1.0	0.0	0.0	0.0	0.0	0.0	0.0	43.5	0.0	0.0	0.0	0.0
62.0	0.0	88.0	172.0	1.0	0.0	0.0	0.0	0.0	0.0	0.0	0.0	0.0	44.5	0.0	0.0	0.0	0.0
55.0	1.0	60.0	161.0	0.0	0.0	0.0	0.0	0.0	0.0	0.0	0.0	0.0	30.0	1.0	1.0	0.0	0.0
46.0	1.0	60.0	168.0	0.0	0.0	0.0	0.0	0.0	0.0	0.0	0.0	1.0	36.0	0.0	0.0	0.0	0.0
78.0	0.0	55.0	164.0	0.0	0.0	0.0	0.0	0.0	0.0	0.0	1.0	1.0	43.0	0.0	1.0	0.0	0.0
58.0	1.0	68.0	160.0	0.0	1.0	0.0	0.0	1.0	0.0	0.0	0.0	0.0	40.0	1.0	1.0	0.0	1.0
53.0	1.0	55.0	167.0	0.0	0.0	0.0	0.0	0.0	0.0	0.0	1.0	0.0	33.0	0.0	0.0	0.0	0.0
26.0	1.0	40.0	145.0	0.0	0.0	1.0	0.0	0.0	0.0	0.0	0.0	0.0	48.0	0.0	1.0	0.0	0.0
62.0	1.0	68.0	162.0	0.0	1.0	0.0	0.0	0.0	0.0	0.0	0.0	0.0	33.0	0.0	0.0	0.0	0.0
48.0	1.0	104.0	152.0	1.0	1.0	1.0	1.0	0.0	0.0	0.0	0.0	0.0	42.0	0.0	1.0	1.0	1.0
70.0	1.0	65.0	168.0	0.0	0.0	0.0	0.0	0.0	0.0	0.0	0.0	0.0	40.0	0.0	1.0	0.0	0.0
74.0	1.0	90.0	160.0	1.0	0.0	0.0	0.0	1.0	0.0	0.0	1.0	0.0	30.0	0.0	0.0	0.0	0.0
55.0	1.0	50.0	155.0	0.0	0.0	0.0	0.0	0.0	0.0	0.0	0.0	0.0	35.0	1.0	1.0	0.0	0.0
55.0	0.0	80.0	169.0	0.0	0.0	0.0	0.0	0.0	0.0	0.0	0.0	0.0	42.0	0.0	0.0	0.0	0.0
59.0	0.0	78.0	174.0	0.0	0.0	0.0	0.0	1.0	0.0	0.0	0.0	0.0	46.0	1.0	1.0	1.0	0.0
74.0	1.0	62.0	168.0	0.0	0.0	0.0	0.0	0.0	0.0	0.0	0.0	0.0	36.0	0.0	1.0	0.0	0.0
30.0	1.0	60.0	162.0	0.0	0.0	0.0	0.0	0.0	0.0	0.0	0.0	0.0	35.5	0.0	0.0	0.0	0.0
64.0	1.0	65.0	162.0	0.0	1.0	0.0	0.0	0.0	0.0	0.0	0.0	0.0	39.0	0.0	0.0	0.0	0.0
55.0	0.0	105.0	174.0	1.0	0.0	0.0	1.0	0.0	1.0	0.0	0.0	0.0	48.0	0.0	1.0	1.0	0.0
77.0	0.0	79.0	164.0	0.0	1.0	0.0	0.0	0.0	0.0	0.0	0.0	0.0	40.0	0.0	0.0	0.0	0.0
56.0	0.0	95.0	178.0	1.0	0.0	1.0	0.0	0.0	0.0	0.0	0.0	0.0	45.0	0.0	1.0	0.0	0.0
37.0	1.0	58.0	168.0	0.0	0.0	0.0	0.0	1.0	0.0	0.0	0.0	0.0	32.0	0.0	0.0	0.0	0.0
70.0	1.0	75.0	160.0	0.0	0.0	0.0	0.0	1.0	0.0	0.0	1.0	0.0	40.0	1.0	1.0	0.0	0.0
39.0	1.0	50.0	170.0	0.0	0.0	0.0	0.0	0.0	0.0	0.0	0.0	0.0	32.0	0.0	0.0	0.0	0.0
44.0	1.0	56.0	162.0	0.0	1.0	0.0	0.0	0.0	0.0	0.0	0.0	0.0	31.0	0.0	0.0	0.0	0.0
46.0	0.0	72.0	170.0	0.0	0.0	0.0	0.0	0.0	0.0	0.0	0.0	0.0	41.0	0.0	0.0	0.0	0.0
64.0	0.0	84.0	173.0	0.0	0.0	0.0	0.0	0.0	0.0	0.0	0.0	0.0	47.0	0.0	1.0	0.0	0.0
68.0	1.0	51.0	163.0	0.0	0.0	1.0	0.0	0.0	0.0	0.0	0.0	0.0	35.0	0.0	0.0	0.0	1.0
60.0	1.0	50.0	150.0	0.0	0.0	0.0	0.0	1.0	0.0	0.0	0.0	0.0	25.0	1.0	1.0	0.0	0.0
51.0	1.0	69.0	171.0	0.0	0.0	0.0	0.0	0.0	0.0	0.0	0.0	1.0	40.0	0.0	1.0	0.0	1.0
67.0	1.0	79.0	164.0	0.0	0.0	0.0	0.0	0.0	0.0	0.0	0.0	0.0	38.0	0.0	1.0	0.0	0.0
52.0	0.0	80.0	180.0	0.0	0.0	0.0	0.0	0.0	0.0	0.0	0.0	1.0	56.0	0.0	1.0	0.0	0.0
59.0	1.0	62.0	166.0	0.0	0.0	0.0	0.0	0.0	0.0	0.0	0.0	0.0	43.0	0.0	1.0	0.0	0.0
73.0	1.0	60.0	160.0	0.0	0.0	0.0	0.0	0.0	1.0	0.0	0.0	1.0	34.5	0.0	1.0	0.0	0.0
75.0	0.0	80.0	168.0	0.0	1.0	0.0	0.0	0.0	0.0	0.0	0.0	1.0	43.0	0.0	1.0	0.0	0.0
49.0	1.0	86.0	170.0	1.0	0.0	1.0	0.0	0.0	0.0	0.0	0.0	0.0	38.0	1.0	1.0	0.0	0.0
57.0	0.0	82.0	175.0	0.0	1.0	0.0	0.0	0.0	0.0	0.0	0.0	0.0	39.0	0.0	0.0	0.0	0.0
68.0	0.0	85.0	175.0	0.0	0.0	0.0	0.0	0.0	1.0	0.0	0.0	0.0	42.0	0.0	1.0	0.0	0.0
51.0	1.0	70.0	165.0	0.0	0.0	0.0	1.0	0.0	0.0	0.0	0.0	0.0	35.0	0.0	0.0	0.0	0.0
47.0	1.0	65.0	174.0	0.0	0.0	0.0	0.0	0.0	0.0	0.0	0.0	0.0	39.0	0.0	0.0	0.0	0.0
61.0	0.0	84.0	184.0	0.0	1.0	0.0	0.0	0.0	0.0	0.0	1.0	0.0	44.0	0.0	1.0	0.0	0.0
50.0	1.0	55.0	160.0	0.0	0.0	0.0	0.0	0.0	0.0	0.0	0.0	0.0	36.0	0.0	1.0	0.0	0.0
45.0	0.0	90.0	173.0	1.0	0.0	0.0	0.0	0.0	0.0	0.0	0.0	0.0	43.0	0.0	1.0	0.0	0.0
55.0	1.0	80.0	160.0	1.0	1.0	0.0	0.0	0.0	0.0	0.0	0.0	0.0	39.0	0.0	1.0	0.0	0.0
50.0	1.0	60.0	165.0	0.0	1.0	1.0	1.0	1.0	0.0	0.0	1.0	1.0	45.0	1.0	1.0	1.0	1.0
59.0	0.0	80.0	171.0	0.0	1.0	0.0	0.0	0.0	0.0	0.0	0.0	0.0	46.0	0.0	1.0	0.0	0.0
25.0	1.0	54.0	175.0	0.0	0.0	0.0	0.0	0.0	0.0	0.0	0.0	0.0	31.0	0.0	0.0	0.0	0.0
45.0	1.0	70.0	175.0	0.0	0.0	0.0	0.0	0.0	0.0	0.0	0.0	0.0	35.0	0.0	0.0	0.0	0.0
54.0	1.0	62.0	170.0	0.0	0.0	0.0	0.0	0.0	0.0	0.0	0.0	0.0	33.5	0.0	0.0	0.0	1.0
42.0	1.0	52.0	162.0	0.0	0.0	0.0	0.0	0.0	0.0	0.0	0.0	0.0	32.0	0.0	0.0	0.0	0.0
43.0	1.0	60.0	163.0	0.0	1.0	0.0	0.0	1.0	0.0	0.0	0.0	0.0	35.0	0.0	0.0	0.0	0.0
45.0	0.0	95.0	174.0	1.0	0.0	0.0	1.0	0.0	0.0	0.0	1.0	1.0	22.0	1.0	0.0	1.0	1.0
54.0	1.0	75.0	163.0	0.0	0.0	0.0	1.0	0.0	0.0	0.0	0.0	0.0	39.5	0.0	0.0	0.0	0.0
60.0	1.0	95.0	165.0	1.0	0.0	0.0	1.0	1.0	0.0	0.0	0.0	0.0	40.0	1.0	1.0	1.0	0.0
62.0	1.0	79.0	159.0	1.0	0.0	0.0	1.0	0.0	0.0	0.0	1.0	0.0	41.0	0.0	1.0	0.0	1.0
20.0	1.0	60.0	173.0	0.0	1.0	0.0	0.0	0.0	0.0	0.0	0.0	0.0	32.0	0.0	0.0	0.0	0.0
21.0	0.0	75.0	180.0	0.0	0.0	0.0	0.0	0.0	0.0	0.0	0.0	0.0	35.0	0.0	0.0	0.0	0.0
70.0	1.0	70.0	163.0	0.0	0.0	0.0	0.0	1.0	0.0	0.0	0.0	1.0	39.5	1.0	1.0	0.0	0.0
57.0	1.0	52.0	161.0	0.0	0.0	0.0	0.0	0.0	0.0	0.0	0.0	0.0	31.0	0.0	1.0	0.0	0.0
67.0	1.0	72.0	168.0	0.0	1.0	0.0	0.0	0.0	0.0	0.0	0.0	0.0	41.0	0.0	1.0	0.0	0.0
32.0	1.0	54.0	172.0	0.0	1.0	1.0	0.0	0.0	0.0	0.0	0.0	0.0	31.0	0.0	0.0	0.0	0.0
76.0	1.0	80.0	165.0	0.0	0.0	0.0	0.0	1.0	0.0	0.0	0.0	1.0	42.0	1.0	1.0	1.0	0.0
31.0	1.0	64.0	164.0	0.0	1.0	0.0	0.0	0.0	0.0	0.0	0.0	0.0	34.0	0.0	1.0	0.0	0.0
46.0	0.0	71.0	175.0	0.0	1.0	0.0	0.0	1.0	0.0	0.0	0.0	0.0	47.0	0.0	0.0	0.0	0.0
60.0	1.0	74.0	165.0	0.0	0.0	0.0	0.0	0.0	0.0	0.0	0.0	0.0	36.0	0.0	0.0	0.0	0.0
50.0	1.0	62.0	172.0	0.0	0.0	0.0	0.0	0.0	0.0	1.0	0.0	1.0	36.0	0.0	0.0	0.0	0.0
40.0	1.0	64.0	173.0	0.0	0.0	0.0	0.0	0.0	0.0	0.0	0.0	0.0	35.0	0.0	0.0	0.0	0.0
63.0	1.0	100.0	166.0	1.0	0.0	0.0	1.0	0.0	0.0	0.0	1.0	1.0	40.0	1.0	1.0	1.0	0.0
37.0	0.0	63.0	170.0	0.0	0.0	0.0	0.0	0.0	0.0	0.0	0.0	0.0	38.0	0.0	1.0	0.0	0.0
31.0	1.0	52.0	160.0	0.0	0.0	0.0	0.0	0.0	0.0	0.0	0.0	0.0	36.0	0.0	0.0	0.0	0.0
44.0	1.0	84.0	167.0	1.0	1.0	0.0	0.0	0.0	0.0	0.0	0.0	0.0	38.0	0.0	1.0	0.0	0.0
65.0	1.0	64.0	165.0	0.0	0.0	0.0	0.0	0.0	0.0	0.0	0.0	0.0	35.0	0.0	1.0	0.0	0.0
75.0	0.0	58.0	155.0	0.0	1.0	1.0	0.0	1.0	0.0	0.0	0.0	0.0	35.5	0.0	0.0	0.0	1.0
57.0	1.0	70.0	168.0	0.0	0.0	0.0	0.0	0.0	0.0	0.0	0.0	1.0	36.0	0.0	0.0	0.0	0.0
58.0	1.0	50.0	160.0	0.0	1.0	0.0	0.0	0.0	0.0	0.0	0.0	0.0	32.0	0.0	1.0	0.0	0.0
73.0	0.0	82.0	173.0	0.0	0.0	0.0	1.0	0.0	0.0	0.0	0.0	0.0	43.0	0.0	1.0	0.0	0.0
61.0	0.0	84.0	183.0	0.0	1.0	0.0	1.0	1.0	0.0	0.0	0.0	0.0	41.0	1.0	1.0	1.0	0.0
42.0	1.0	72.0	176.0	0.0	0.0	0.0	0.0	0.0	0.0	0.0	0.0	0.0	33.5	0.0	0.0	0.0	0.0
70.0	1.0	60.0	160.0	0.0	0.0	0.0	0.0	0.0	0.0	0.0	0.0	0.0	32.5	0.0	0.0	0.0	0.0
41.0	1.0	47.0	165.0	0.0	1.0	1.0	0.0	0.0	0.0	0.0	0.0	0.0	30.0	1.0	1.0	0.0	0.0
69.0	1.0	75.0	170.0	0.0	0.0	0.0	0.0	0.0	0.0	0.0	0.0	0.0	43.0	0.0	1.0	0.0	0.0
63.0	1.0	71.0	163.0	0.0	0.0	0.0	1.0	0.0	0.0	0.0	0.0	0.0	40.0	1.0	1.0	0.0	1.0
79.0	1.0	63.0	160.0	0.0	0.0	0.0	0.0	1.0	0.0	0.0	0.0	0.0	32.0	1.0	1.0	0.0	0.0
44.0	1.0	67.0	167.0	0.0	1.0	0.0	0.0	0.0	0.0	0.0	0.0	0.0	36.0	0.0	0.0	0.0	0.0
59.0	0.0	75.0	183.0	0.0	0.0	0.0	0.0	0.0	0.0	0.0	0.0	0.0	37.0	0.0	1.0	0.0	0.0
70.0	0.0	74.0	174.0	0.0	1.0	0.0	1.0	0.0	0.0	0.0	0.0	0.0	43.0	0.0	0.0	0.0	0.0
45.0	1.0	76.0	165.0	0.0	0.0	0.0	0.0	0.0	0.0	0.0	0.0	0.0	35.0	0.0	1.0	0.0	0.0
68.0	0.0	85.0	168.0	1.0	0.0	1.0	1.0	0.0	0.0	0.0	0.0	1.0	44.0	0.0	0.0	0.0	0.0
64.0	1.0	68.0	164.0	0.0	0.0	0.0	0.0	1.0	0.0	0.0	1.0	1.0	41.0	0.0	1.0	0.0	1.0
73.0	1.0	75.0	175.0	0.0	0.0	0.0	0.0	0.0	0.0	0.0	0.0	0.0	42.0	0.0	1.0	0.0	0.0
48.0	1.0	62.0	169.0	0.0	0.0	0.0	0.0	1.0	0.0	0.0	0.0	0.0	33.0	0.0	0.0	0.0	0.0
